# Supplementary material for: The mitochondrial genome of pin-tailed snipe Gallinago stenura, and its implications for the phylogeny of Charadriiformes
Source: PLoS One. 2017 Apr 6;12(4):e0175244. doi: 10.1371/journal.pone.0175244 (PMC5383286; doi:10.1371/journal.pone.0175244)
Supplement: S1 Table — (XLSX) [file pone.0175244.s001.xlsx]

## Sheet: Sheet1
S1 Table. Taxon sampling and GenBank accession numbers.
Suborder	Family	Species	Complete Mitgenome	12S	16S	ND1	ND2	COX1	COX2	ATP8	ATP6	COX3	ND3	ND4L	ND4	ND5	Cyt b
Lari	Laridae	Larus crassirostris	KM507782
		Larus dominicanus	AY293619
		Ichthyaetus relictus	KC760146
		Chroicocephalus brunnicephalus	JX155863
		Chroicocephalus ridibundus	KM577662
		Chroicocephalus saundersi	JQ071443
		Rissa tridactyla		DQ385280	DQ385297	DQ385076	DQ385093	DQ385178	DQ385195	DQ385263	DQ385246	DQ385212	DQ385110	DQ385127	DQ385144	DQ385161	DQ385229
	Sternidae	Sternula albifrons	KT350612
		Sterna bengalensis		DQ385282	DQ385299	DQ385078	DQ385095	DQ385180	DQ385197	DQ385265	DQ385248	DQ385214	DQ385112	DQ385129	DQ385146	DQ385163	DQ385231
	Rynchopidae	Rynchops niger		DQ385281	DQ385298	DQ385077	DQ385094	DQ385179	DQ385196	DQ385264	DQ385247	DQ385230	DQ385111	DQ385128	DQ385145	DQ385162	DQ385230
	Alcidae	Synthliboramphus antiquus	AP009042
		Synthliboramphus wumizusume	KT592378
		Fratercula arctica		DQ385279	DQ385296	DQ385075	DQ385092	DQ385177	DQ385194	DQ385262	DQ385245	DQ385211	DQ385109	DQ385126	DQ385143	DQ385160	DQ385228
	Stercorariidae	Stercorarius maccormicki	KM401546
		Stercorarius skua
	Glareolidae	Cursorius temminckii		DQ385277	DQ385294	DQ385073	DQ385090	DQ385175	DQ385192	DQ385260	DQ385243	DQ385209	DQ385107	DQ385124	DQ385141	DQ385158	DQ385226
	Turnicidae	Turnix sylvatica		DQ385283		DQ385079	DQ385096	DQ385181	DQ385198	DQ385266	DQ385249	DQ385215	DQ385113	DQ385130	DQ385147	DQ385164	DQ385232
Scolopaci	Scolopacidae	Eurynorhynchus pygmeus	KP742478
		Arenaria interpres	AY074885
		Tringa erythropus	NC_030585
		Tringa ochropus	KX668223
		Xenus cinereus	KX644890
		Gallinago stenura	KY056596
		Scolopax rusticola	KM434134
		Numenius phaeopus	KP308149
	Jacanidae	Jacana jacana	KJ631049
		Jacana spinosa	KJ631048
	Rostratulidae	Nycticryphes semicollaris		DQ385274	DQ385291	DQ385070	DQ385087	DQ385172	DQ385189	DQ385257	DQ385240	DQ385206	DQ385104	DQ385121	DQ385138	DQ385155	DQ385223
	Pedionomidae	Pedionomus torquatus		DQ385276	DQ385293	DQ385072	DQ385089	DQ385174	DQ385191	DQ385259	DQ385242	DQ385208	DQ385106	DQ385123	DQ385140	DQ385157	DQ385225
	Thinocoridae	Attagis gayi		DQ385275	DQ385292	DQ385071	DQ385088	DQ385173	DQ385190	DQ385258	DQ385241	DQ385207	DQ385105	DQ385122	DQ385139	DQ385156	DQ385224
Charadrii	Charadriidae	Vanellus cinereus	KM404175
		Vanellus vanellus	KM577158
		Pluvialis fulva	KX639757
		Charadrius vociferous		DQ385269	DQ385286	DQ385065	DQ385082	DQ385167	DQ385184	DQ385252	DQ385235	DQ385201	DQ385099	DQ385116	DQ385133	DQ385150	DQ385218
	Recurvirostridae	Recurvirostra avosetta	KP757766
		Himantopus mexicanus		DQ385268	DQ385285	DQ385064	DQ385081	DQ385166	DQ385183	DQ385251	DQ385234	DQ385200	DQ385098	DQ385115	DQ385132	DQ385149	DQ385217
	Haematopodidae	Haematopus ater	AY074886
	Chionidae	Chionis minor		DQ385272	DQ385289	DQ385068	DQ385085	DQ385170	DQ385187	DQ385255	DQ385238	DQ385204	DQ385102	DQ385119	DQ385136	DQ385153	DQ385221
	Pluvianellidae	Pluvianellus socialis		DQ385271	DQ385288	DQ385067	DQ385084	DQ385169	DQ385186	DQ385254	DQ385237	DQ385203	DQ385101	DQ385118	DQ385135	DQ385152	DQ385220
	Burhinidae	Burhinus magnirostris		DQ385270	DQ385287	DQ385066	DQ385083	DQ385168	DQ385185	DQ385253	DQ385236	DQ385202	DQ385100	DQ385117	DQ385134	DQ385151	DQ385219
		Esacus magnirostris/ Burhinus grallarius
Outgroup		Gallus gallus	KM096864
		Phodilus badius	KF961183
		Columba livia	KP168712
		Zenaida auriculata	HM640211
